# Supplementary material for: Anatomy and Biomechanics of Peltate Begonia Leaves—Comparative Case Studies
Source: Plants (Basel). 2022 Nov 29;11(23):3297. doi: 10.3390/plants11233297 (PMC9738572; doi:10.3390/plants11233297)
Supplement: Supplementary file 1 [file plants-11-03297-s001.zip]

Archive with 3 entries (3 files):
- Document S1.pdf
- plants-1995998-SM Figures.pdf
- Table S1.xlsx
