# Supplementary material for: Anatomy and Biomechanics of Peltate Begonia Leaves—Comparative Case Studies
Source: Plants (Basel). 2022 Nov 29;11(23):3297. doi: 10.3390/plants11233297 (PMC9738572; doi:10.3390/plants11233297)
Supplement: Supplementary file 1 [file plants-11-03297-s001.zip › Table S1.xlsx]

## Sheet: leaf measurements
Species	Leaf ID	Lamina width [mm]	Lamina length [mm]	Lamina area [mm²]	Lamina thickness [mm]	Petiole diameter [mm]	Petiole length [cm]	Lamina width/length ratio
B. glabra	000054	59.512	100.683	4072.59	0.4	3.345	4.0833	0.591083
B. glabra	000055	65.077	102.415	3929.72	0.45	3.593	4.1596	0.635424
B. glabra	000056	63.288	106.409	4351.72	0.46	3.771	6.2279	0.594762
B. glabra	000057	92.545	131.18	7636.47	0.45	4.393	4.9673	0.705481
B. glabra	000108	41.7	75.903	1925.31		2.634	2.2696	0.549385
B. glabra	000109	42.388	89.541	2339.92		3.175	4.2891	0.473392
B. glabra	000110	48.122	91.06	2484.76		3.144	2.6121	0.528465
B. glabra	000111	70.376	113.915	5327.23		4.733	6.1933	0.617794
B. glabra	000112	39.938	98.249	2742.83		3.739	4.8392	0.406498
B. glabra	000113	67.942	118.574	5387.72		5.827	4.573	0.572992
B. glabra	000114	82.587	156.02	8291.95		5.223	6.1663	0.529336
B. glabra	000115	73.962	126.649	6118.51		4.636	5.453	0.583992
B. glabra	000117	83.05	136.369	7538.5		5.076	4.689	0.609009
B. glabra	000119	32.435	54.444	1202.03		2.096	1.361	0.59575
B. glabra	000120	101.6	156.328	9547.25		6.272	6.282	0.649916
B. glabra	000121	111.899	160.256	11681.8		6.592	5.758	0.698252
B. glabra	000122	107.259	154.215	10950.3		5.638	7.545	0.695516
B. glabra	000126	40.047	86.058	2251.62		3.079	3.109	0.465349
B. glabra	000127	66.211	119.976	5216.38		3.773	3.811	0.551869
B. glabra	000128	72.887	129.597	6649.66		4.197	4.456	0.562413
B. glabra	000133	99.238	169.728	11055.3	0.49	5.644	10.1764	0.584688
B. glabra	000134	88.122	142.351	8889.76	0.62	6.024	8.5627	0.619047
B. glabra	000135	81.653	136.826	8203.85	0.53	6.094	8.2248	0.596765
B. glabra	000136	76.061	157.312	8468.75		6.602	6.2131	0.483504
B. glabra	000137	65.809	108.029	4828.6		3.749	2.6293	0.609179
B. glabra	000138	69.152	136.891	6297.91		5.416	5.8788	0.505161
B. glabra	000156	40.398	70.918	1868.02	0.58	3.095	2.3062	0.569644
B. glabra	000157	53.008	81.941	2769.68	0.46	3.668	4.9107	0.646904
B. glabra	000158	39.363	71.485	1907.65	0.44	2.564	2.6388	0.550647
B. glabra	000159	38.447	79.593	1971.72	0.51	2.433	1.0068	0.483045
B. glabra	000160	38.037	79.572	1885.34	0.43	2.675	3.6545	0.47802
B. glabra	000161	39.644	76.162	2055.22	0.53	3.587	3.5913	0.520522
B. glabra	000162	87.051	142.691	8154.62	0.54	4.196	2.1965	0.610067
B. glabra	000163	70.558	120.01	5629.02	0.53	3.263	2.8546	0.587934
B. glabra	000164	95.6	149.191	9304.62	0.59	6.208	7.2481	0.640789
B. glabra	000165	40.537	73.758	1889.78		4.19	4.0792	0.549595
B. glabra	000166	40.571	69.998	1829.62		3.11	1.4492	0.579602
B. glabra	000167	45.769	68.958	2153.6		3.365	1.992	0.663723
B. glabra	000168	61.814	120.006	4722.02		3.707	2.7428	0.515091
B. glabra	000169	66.287	110.426	5314.79		3.888	2.4766	0.600284
B. glabra	000170	75.499	119.361	6043.06		3.55	2.3663	0.632527
B. glabra	000171	84.524	129.291	7108.44		5.145	5.7558	0.65375
B. glabra	000172	77.901	139.871	7153.15		4.372	3.7787	0.556949
B. glabra	000173	89.215	144.221	8116.37		4.4	5.0066	0.618599
B. glabra	000174	102.371	163.495	10663.6		5.325	5.6649	0.626141
B. glabra	000223	35.846	64.621	1463.06		2.528	1.707	0.554711
B. glabra	000224	53.702	102.402	3679.91		3.357	3.161	0.524423
B. glabra	000225	81.152	136.919	7166.82		4.223	2.852	0.592701
B. egregia	000048	43.81	144.03	5118.6		4.05		0.304173
B. egregia	000049	41.75	165.6	5639.7	0.66	3.78	3	0.252114
B. egregia	000050	53.38	171.47	6298.3	0.62	4.45	5.9	0.311308
B. egregia	000051	72.59	238.48	12179.6	0.53	4.12	2.9	0.304386
B. egregia	000052	74.51	230.42	11279.9	0.62	3.92	2.8	0.323366
B. egregia	000053	49.17	166.96	6521.4	0.64	3.33	2.4	0.294502
B. egregia	000068	45.58	132.83	2207.63	0.62	4.16	1.207	0.343145
B. egregia	000069	37.02	149.15	2328.34	0.54	3.28	1.236	0.248207
B. egregia	000070	48.4	163.33	3555.39	0.56	3.6	1.87	0.296333
B. egregia	000071	51.22	149.08	4524.11	0.55	3.43	2.391	0.343574
B. egregia	000072	52.241	161.244	5814.96	0.61	4.405	4.037	0.323987
B. egregia	000073	65.801	215.412	9205.04	0.53	4.392	3.024	0.305466
B. egregia	000074	79.378	268.734	14662.5	0.56	5.218	3.167	0.295378
B. egregia	000075	71.653	248.315	12375.5	0.63	4.789	3.34	0.288557
B. egregia	000076	83.17	286.332	15729.2	0.7	5.637	3.689	0.290467
B. egregia	000077	53.103	194.21	7431.28		5.969		0.273431
B. egregia	000078	52.504	171.182	6285.28		4.664		0.306714
B. egregia	000079	88.304	312.015	19015.4		6.676		0.283012
B. egregia	000086	71.309	225.851	11344.8		4.743	4.6073	0.315735
B. egregia	000087	56.661	205.489	8086.34		4.393	4.2172	0.275737
B. egregia	000088	72.106	268.805	13604.1		4.956	3.7363	0.268246
B. egregia	000089	77.38	276.387	14834.8		5.854	4.0975	0.27997
B. egregia	000090	80.732	278.083	17311		6.103	5.8485	0.290316
B. egregia	000091	39.585	97.153	2657.81		3.032	3.337	0.40745
B. egregia	000092	42.778	124.032	4082.68		4.154	4.26	0.344895
B. egregia	000093	64.135	204.828	9371.23		4.555	5.234	0.313116
B. egregia	000094	61.849	216.88	10328		4.842	4.556	0.285176
B. egregia	000129	73.531	271.963	13666		5.626	6.156	0.270371
B. egregia	000130	89.905	322.461	19655		8.38	5.113	0.278809
B. egregia	000131	64.934	215.814	9431.33	0.59	4.579	4.205	0.300879
B. egregia	000132	80.926	223.036	12960.7	0.62	5.333	4.153	0.362838
B. egregia	000139	30.641	86.927	1521.77		2.969	2.445	0.352491
B. egregia	000140	56.074	196.56	7740.9		3.915	3.594	0.285277
B. egregia	000141	82.736	272.961	14373.9		5.808	4.845	0.303106
B. egregia	000142	84.968	287.203	16452.9		5.557	4.3838	0.295846
B. egregia	000143	35.498	92.519	2476.26		3.655	2.962	0.383683
B. egregia	000144	76.819	309.987	17181.7		6.048	5.679	0.247814
B. egregia	000145	36.771	120.694	2946.91		3.328	2.009	0.304663
B. egregia	000146	79.067	270.432	14353.3		6.875	5.938	0.292373
B. egregia	000147	32.973	92.38	2137.19		3.046	1.264	0.356928
B. egregia	000148	64.902	225.436	10474.6		5.515	5.145	0.287895
B. egregia	000149	36.095	93.114	2231.77		3.412	2.792	0.387643
B. egregia	000150	57.841	209.35	8962.29		4.822	5.197	0.276289
B. egregia	000151	28.069	93.977	1774.86		2.964	0.919	0.298679
B. egregia	000190	92.568	290.592	19196.8		4.536	6.406	0.31855
B. egregia	000191	77.103	250.393	13711.3		5.378	6.355	0.307928
B. egregia	000192	72.004	252.674	13234		5.497	7.609	0.284968
B. sudjanae	000377	142.858	180.032	18873.8		6.841	21.921	0.793514
B. sudjanae	000378	151.004	194.053	22376.1		7.267	27.929	0.778159
B. sudjanae	000379	102.623	132.444	9270.26		5.65	18.291	0.774841
B. sudjanae	000380	107.646	126.096	9457.81		5.419	21.989	0.853683
B. sudjanae	000381	78.802	96.645	5284.6		4.113	12.556	0.815376
B. sudjanae	000382	64.46	79.231	3595.39		4.465	12.994	0.81357
B. sudjanae	000383	154.61	198.984	21350.9		8.358	34.3595	0.776997
B. sudjanae	000384	96.685	122.881	8741.93		5.32	22.166	0.786818
B. sudjanae	000385	77.098	82.854	5269.78		4.673	15.834	0.930528
B. sudjanae	000386	126.957	166.224	15761.1	0.41	6.436	19.88	0.763771
B. sudjanae	000387	108.622	120.49	9791.6	0.36	6.095	21.331	0.901502
B. sudjanae	000388	83.471	104.903	5896.09	0.39	4.813	17.085	0.795697
B. sudjanae	000389	138.797	177.66	18155.1	0.42	7.015	24.377	0.781251
B. sudjanae	000390	101.135	144.555	10993.1	0.39	5.906	26.978	0.69963
B. sudjanae	000391	44.989	57.317	2283.82	0.3	2.44	7.725	0.784915
B. sudjanae	000392	131.839	167.38	15656.6	0.4	7.893	25.084	0.787663
B. sudjanae	000393	113.402	142.864	12102.1	0.34	6.204	22.155	0.793776
B. sudjanae	000394	79.396	104.282	5454.6	0.4	4.241	11.832	0.761359
B. sudjanae	000398	102.395	135.901	10125.1		4.298	20.018	0.753453
B. amphioxus	000400	16.919	92.376	1008.82		1.558	1.762	0.183154
B. amphioxus	000401	19.668	116.917	1410.75		1.526	2.688	0.168222
B. amphioxus	000402	18.139	100.647	1131.85		1.267	2.589	0.180224
B. amphioxus	000403	15.828	86.355	867.006		1.303	1.919	0.18329
B. amphioxus	000404	14.896	92.32	861.16		1.47	1.195	0.161352
B. amphioxus	000405	14.221	49.766	436.267		1.121	0.487	0.285757
B. amphioxus	000406	11.491	55.26	450.761			0.299	0.207944
B. amphioxus	000407	10.944	65.625	420.343			0.604	0.166766
B. amphioxus	000408	10.045	61.553	371.024		0.923	0.634	0.163193
B. amphioxus	000409	11.916	52.833	401.733				0.225541
B. amphioxus	000410	15.13	86.575	842.57		1.294	1.466	0.174762
B. amphioxus	000411	17.538	101.543	1036.76		1.18	1.471	0.172715
B. amphioxus	000412	20.161	121.585	1475.81		1.591	2.322	0.165818
B. amphioxus	000413	7.814	60.195	337.452		1.153	0.552	0.129811
B. amphioxus	000414	9.595	49.7	359.643		0.987	0.437	0.193058
B. amphioxus	000415	9.514	59.664	386.233			0.512	0.15946
B. amphioxus	000416	15.874	87.395	885.263		1.012	1.399	0.181635
B. amphioxus	000417	15.427	91.047	908.619		1.272	1.84	0.16944
B. amphioxus	000418	16.537	95.7	1020.7		1.378	2.126	0.1728
B. amphioxus	000419	12.164	55.469	415.563			0.422	0.219294
B. amphioxus	000420	11.073	47.291	351.84		0.929	0.489	0.234146
B. amphioxus	000421	9.429	44.743	318.997		1.148	0.479	0.210737
B. amphioxus	000422	18.627	108.47	1331.38	0.43	1.566	2.633	0.171725
B. amphioxus	000423	19.854	97.476	1096.7	0.39	1.136	1.955	0.203681
B. amphioxus	000424	18.122	103.025	1046.15	0.41	1.408	1.802	0.175899
B. amphioxus	000425	13.181	73.757	677.932	0.41	1.044	0.771	0.178708
B. amphioxus	000426	9.93	45.778	286.496	0.4	1.106	0.532	0.216916
B. amphioxus	000427	8.31	58.491	280.353	0.37	1.064	0.602	0.142073
B. amphioxus	000428	10.087	69.003	403.354	0.4	0.99	0.439	0.146182
B. amphioxus	000429	8.61	42.892	225.624	0.4	0.847	0.357	0.200737
B. amphioxus	000549	14	62	589	0.4	1.05		0.225806
B. amphioxus	000550	13	64	550	0.49	0.95		0.203125
B. amphioxus	000551	14	58	553	0.47	0.97		0.241379
B. amphioxus	000552	12	71	581	0.51	1.06		0.169014
B. amphioxus	000553	14	63	595	0.5	1.05		0.222222

## Sheet: fresh weight and % dry weight
Species	Leaf ID	Lamina area [mm²]	leaf fresh mass [mg]	petiole fresh mass [mg]	venation fresh mass [mg]	intercostal area fresh weight [mg]	percentage of leaf dry weight [%]	percentage of petiole dry weight [%]	percentage of venation dry weight [%]	percentage of intercostal area dry weight [%]
B. glabra	000108	1925.31	948.9	80.8	116.8	751.3	4.93835	5.12376	5.41096	4.84494
B. glabra	000109	2339.92	1208	213.5	219.9	774.6	4.39238	3.25059	4.58845	4.65143
B. glabra	000110	2484.76	1080.68	101.73	203.6	775.35	3.90217	3.73538	3.87033	3.93242
B. glabra	000111	5327.23	3715.55	803.9	642.3	2269.35	4.92013	3.26906	5.10042	5.45398
B. glabra	000112	2742.83	1297.3	221.2	240.3	835.8	3.97595	3.11935	4.1906	4.14094
B. glabra	000113	5387.72	3759.8	625.3	617.4	2517.1	5.22288	3.48633	5.11014	5.68194
B. glabra	000114	8291.95	5575.62	1151.12	962.6	3461.9	5.21736	3.96397	5.06649	5.67607
B. glabra	000165	1889.78	909.79	208.8	167.8	533.19	3.91409	2.7251	4.21931	4.28365
B. glabra	000166	1829.62	939.3	74.9	219.1	645.3	4.59278	4.25901	4.65997	4.60871
B. glabra	000167	2153.6	1112	112.3	205.9	793.8	3.61331	3.0187	3.74939	3.66213
B. glabra	000168	4722.02	2432	261.2	453.7	1717.1	3.86965	3.10107	3.99603	3.95318
B. glabra	000169	5314.79	3563.8	361.3	706.2	2496.3	4.87878	3.41821	4.78901	5.11557
B. glabra	000170	6043.06	3921.27	280.37	788.7	2852.2	4.62911	4.06606	4.28934	4.77842
B. glabra	000171	7108.44	4437.6	1006.9	710.2	2720.5	4.55449	3.28037	4.64939	5.00129
B. glabra	000172	7153.15	4091.16	480.06	650.5	2960.6	3.88252	3.26418	3.96925	3.96372
B. glabra	000173	8116.37	5041.15	809.3	814.05	3417.8	3.75172	3.13481	3.79338	3.88788
B. glabra	000174	10663.6	7130.3	1300.9	1108.6	4720.8	4.66095	3.51603	4.63377	4.98284
B. egregia	000086	11344.8	5850.9	659.6	1905.2	3286.1	6.3821	4.68466	6.12009	6.87471
B. egregia	000087	8086.34	3839.3	461.5	1217.4	2160.4	6.68299	4.30119	6.22063	7.45232
B. egregia	000088	13604.1	7440.1	656.2	2049.1	4734.8	7.17544	5.09906	6.51994	7.7469
B. egregia	000089	14834.8	7792.93	732.13	2351.7	4709.1	7.33639	5.44439	6.57865	8.00896
B. egregia	000090	17311	10148.7	1360	2679.2	6109.5	4.75844	4.03309	4.28561	5.12726
B. egregia	000142	16452.9	9172.51	612.31	2221.5	6338.7	7.19759	6.02309	6.55548	7.53609
B. egregia	000143	2476.26	1186.1	172.2	336.2	677.7	4.91611	3.81533	5.09518	5.10698
B. egregia	000144	17181.7	9516	946.3	2663.3	5906.4	8.05202	5.81739	7.23276	8.77946
B. egregia	000145	2946.91	1268.53	100.93	379.9	787.7	6.56981	5.36015	6.61753	6.70179
B. egregia	000146	14353.3	8299.7	901.9	2153.5	5244.3	7.18158	5.12474	6.92176	7.64201
B. egregia	000147	2137.19	873.95	45.65	321.6	506.7	5.83672	5.21358	5.70274	5.9779
B. egregia	000148	10474.6	5802.5	641.9	1573.5	3587.1	5.14003	3.44135	4.90499	5.5471
B. egregia	000149	2231.77	1192.95	164.5	378.1	650.35	5.74794	4.4924	5.41127	6.26124
B. egregia	000150	8962.29	4551.25	509.95	1407.5	2633.8	7.34502	4.64948	7.0508	8.02415
B. egregia	000151	1774.86	724.8	39.8	271.1	413.9	5.92301	6.20603	6.66544	5.40952
B. sudjanae	000377	18873.8	15586	8275.68	844.11	6466.23	5.70928	4.42936	8.18495	7.02419
B. sudjanae	000378	22376.1	21533.8	13459.7	1066.86	7007.21	5.39403	4.06346	8.15102	7.5301
B. sudjanae	000379	9270.26	7185.95	3812.59	399.08	2974.28	5.32845	3.97394	7.43711	6.78181
B. sudjanae	000380	9457.81	8101.9	4929.03	365.12	2807.75	4.82911	3.9876	6.54853	6.08281
B. sudjanae	000381	5284.6	3357.78	1521.37	195.31	1641.1	5.13762	4.29679	6.49736	5.75529
B. sudjanae	000382	3595.39	2848.75	1697.75	150.02	1000.98	3.6409	3.19599	3.93281	4.35174
B. sudjanae	000383	21350.9	25226.7	17617.4	1044.15	6565.13	4.86579	3.77824	7.97203	7.29018
B. sudjanae	000384	8741.93	7683.43	4880.12	367.59	2435.72	3.95631	3.33701	5.10623	5.02357
B. sudjanae	000385	5269.78	4366.56	2763.31	207.62	1395.63	3.76979	3.19761	4.94172	4.72833
B. amphioxus	000400	1008.82	498.24	34.26	42.72	421.26	9.55965	8.81494	11.7743	9.39562
B. amphioxus	000401	1410.75	684.74	54.33	47.12	583.29	8.27029	7.933	9.8472	8.17432
B. amphioxus	000402	1131.85	499.72	36.01	44.59	419.12	7.27407	5.193	7.6026	7.41792
B. amphioxus	000403	867.006	329.05	22.1	23.68	283.27	6.95031	5.15837	7.17905	7.07099
B. amphioxus	000404	861.16	390.38	18.96	34.49	336.93	8.96818	8.01688	10.7278	8.8416
B. amphioxus	000405	436.267	177.14	2.66	9.1	165.38	13.2438	10.5263	14.1758	13.2362
B. amphioxus	000406	450.761	183.83	3.96	15.86	164.01	11.0374	9.34343	12.9256	10.8957
B. amphioxus	000407	420.343	224.87	4.79	27.46	192.62	10.8329	9.39457	12.5637	10.622
B. amphioxus	000408	371.024	185.86	4.95	13.05	167.86	10.5456	8.68687	13.2567	10.3896
B. amphioxus	000409	401.733	163.46	4.04	15.41	144.01	10.2043	9.15842	11.6807	10.0757
B. amphioxus	000549	589	227.5	12.69	33.95	180.86	13.1648	7.32861	14.2857	13.3639
B. amphioxus	000550	550	218.12	5.67	26.62	185.83	13.0249	9.70018	13.7866	13.0173
B. amphioxus	000551	553	202.55	4.99	23.77	173.79	14.6927	10.2204	15.5658	14.7017
B. amphioxus	000552	581	236.57	7.83	24.21	204.53	13.793	8.04598	14.5395	13.9246
B. amphioxus	000553	595	223.07	5.7	25.72	191.65	13.0632	8.42105	14.5801	12.9977

## Sheet: percentage of lignified tissue
Species	Leaf ID	Position	Petiole area [mm²]	Area of lignified tissue [mm²]	Percentage of lignified tissue [%]
B. glabra	000118	apical	3.278	0.02	0.61013
B. glabra	000118	apical	3.367	0.02	0.594
B. glabra	000118	apical	3.601	0.022	0.61094
B. glabra	000118	apical	3.617	0.02	0.55294
B. glabra	000118	apical	3.442	0.024	0.69727
B. glabra	000118	basal	4.107	0.03	0.73046
B. glabra	000118	basal	4.049	0.027	0.66683
B. glabra	000118	basal	4.021	0.028	0.69634
B. glabra	000118	basal	4.099	0.028	0.68309
B. glabra	000118	basal	4.144	0.029	0.69981
B. glabra	000118	central	3.848	0.026	0.67568
B. glabra	000118	central	3.978	0.029	0.72901
B. glabra	000118	central	3.839	0.028	0.72936
B. glabra	000118	central	3.891	0.028	0.71961
B. glabra	000118	central	4.003	0.032	0.7994
B. glabra	000119	apical	2.207	0.014	0.63435
B. glabra	000119	apical	2.177	0.014	0.64309
B. glabra	000119	apical	2.163	0.012	0.55479
B. glabra	000119	apical	2.17	0.011	0.50691
B. glabra	000119	apical	2.134	0.012	0.56232
B. glabra	000119	basal	2.475	0.013	0.52525
B. glabra	000119	basal	2.612	0.014	0.53599
B. glabra	000119	basal	2.238	0.011	0.49151
B. glabra	000119	basal	2.484	0.013	0.52335
B. glabra	000119	basal	2.311	0.013	0.56253
B. glabra	000119	central	2.258	0.015	0.6643
B. glabra	000119	central	2.213	0.013	0.58744
B. glabra	000119	central	2.196	0.012	0.54645
B. glabra	000119	central	2.194	0.012	0.54695
B. glabra	000119	central	2.213	0.011	0.49706
B. glabra	000126	apical	3.872	0.039	1.00723
B. glabra	000126	apical	4.273	0.037	0.8659
B. glabra	000126	apical	3.77	0.045	1.19363
B. glabra	000126	apical	3.65	0.04	1.09589
B. glabra	000126	apical	3.856	0.039	1.01141
B. glabra	000126	basal	4.681	0.051	1.08951
B. glabra	000126	basal	4.348	0.042	0.96596
B. glabra	000126	basal	4.237	0.044	1.03847
B. glabra	000126	basal	4.601	0.047	1.02152
B. glabra	000126	basal	4.439	0.05	1.12638
B. glabra	000126	central	3.632	0.037	1.01872
B. glabra	000126	central	3.27	0.033	1.00917
B. glabra	000126	central	3.612	0.042	1.16279
B. glabra	000126	central	3.861	0.038	0.9842
B. glabra	000126	central	3.52	0.0459	1.30398
B. glabra	000115	apical	8.056	0.073	0.90616
B. glabra	000115	apical	8.059	0.083	1.0299
B. glabra	000115	apical	7.879	0.083	1.05343
B. glabra	000115	apical	8.066	0.078	0.96702
B. glabra	000115	apical	8.015	0.068	0.84841
B. glabra	000115	basal	10.763	0.079	0.734
B. glabra	000115	basal	10.326	0.09	0.87159
B. glabra	000115	basal	12.091	0.072	0.59548
B. glabra	000115	basal	11.426	0.096	0.84019
B. glabra	000115	basal	10.729	0.076	0.70836
B. glabra	000115	central	8.482	0.083	0.97854
B. glabra	000115	central	8.388	0.076	0.90606
B. glabra	000115	central	8.531	0.077	0.90259
B. glabra	000115	central	8.794	0.079	0.89834
B. glabra	000115	central	8.683	0.075	0.86376
B. glabra	000127	apical	6.287	0.049	0.77939
B. glabra	000127	apical	5.492	0.056	1.01966
B. glabra	000127	apical	5.506	0.055	0.99891
B. glabra	000127	apical	5.663	0.054	0.95356
B. glabra	000127	apical	6.096	0.06	0.98425
B. glabra	000127	basal	10.439	0.072	0.68972
B. glabra	000127	basal	10.844	0.088	0.81151
B. glabra	000127	basal	11.69	0.099	0.84688
B. glabra	000127	basal	9.989	0.086	0.86095
B. glabra	000127	basal	11.023	0.07	0.63504
B. glabra	000127	central	6.574	0.053	0.80621
B. glabra	000127	central	6.163	0.051	0.82752
B. glabra	000127	central	6.312	0.061	0.96641
B. glabra	000127	central	6.281	0.064	1.01895
B. glabra	000127	central	6.314	0.062	0.98194
B. glabra	000128	apical	7.762	0.089	1.14661
B. glabra	000128	apical	7.812	0.078	0.99846
B. glabra	000128	apical	7.893	0.107	1.35563
B. glabra	000128	apical	7.932	0.08	1.00857
B. glabra	000128	apical	7.744	0.089	1.14928
B. glabra	000128	basal	7.587	0.072	0.94899
B. glabra	000128	basal	8.999	0.087	0.96677
B. glabra	000128	basal	10.018	0.087	0.86844
B. glabra	000128	basal	9.494	0.084	0.88477
B. glabra	000128	basal	8.293	0.064	0.77174
B. glabra	000128	central	8.7	0.094	1.08046
B. glabra	000128	central	8.781	0.093	1.0591
B. glabra	000128	central	8.638	0.103	1.19241
B. glabra	000128	central	8.835	0.087	0.98472
B. glabra	000128	central	8.734	0.091	1.04191
B. glabra	000117	apical	9.614	0.074	0.76971
B. glabra	000117	apical	9.769	0.079	0.80868
B. glabra	000117	apical	10	0.054	0.54
B. glabra	000117	apical	9.734	0.089	0.91432
B. glabra	000117	apical	8.019	0.096	1.19716
B. glabra	000117	basal	10.822	0.093	0.85936
B. glabra	000117	basal	10.852	0.104	0.95835
B. glabra	000117	basal	11.011	0.116	1.05349
B. glabra	000117	basal	10.884	0.103	0.94634
B. glabra	000117	basal	10.243	0.117	1.14224
B. glabra	000117	central	10.192	0.091	0.89286
B. glabra	000117	central	10.213	0.106	1.03789
B. glabra	000117	central	10.558	0.091	0.86191
B. glabra	000117	central	10.328	0.127	1.22967
B. glabra	000117	central	9.997	0.106	1.06032
B. glabra	000120	apical	12.249	0.118	0.96334
B. glabra	000120	apical	10.241	0.104	1.01553
B. glabra	000120	apical	9.768	0.097	0.99304
B. glabra	000120	apical	10.006	0.1	0.9994
B. glabra	000120	apical	11.186	0.11	0.98337
B. glabra	000120	basal	14.636	0.116	0.79257
B. glabra	000120	basal	12.173	0.113	0.92828
B. glabra	000120	basal	12.135	0.107	0.88175
B. glabra	000120	basal	12.22	0.129	1.05565
B. glabra	000120	basal	12.097	0.111	0.91758
B. glabra	000120	central	11.75	0.122	1.0383
B. glabra	000120	central	11.083	0.107	0.96544
B. glabra	000120	central	11.025	0.128	1.161
B. glabra	000120	central	12.569	0.146	1.16159
B. glabra	000120	central	10.733	0.129	1.2019
B. glabra	000122	apical	10.097	0.112	1.10924
B. glabra	000122	apical	9.407	0.103	1.09493
B. glabra	000122	apical	12.359	0.111	0.89813
B. glabra	000122	apical	10.044	0.105	1.0454
B. glabra	000122	apical	13.656	0.125	0.91535
B. glabra	000122	basal	11.144	0.11	0.98708
B. glabra	000122	basal	11.001	0.097	0.88174
B. glabra	000122	basal	10.901	0.092	0.84396
B. glabra	000122	basal	10.862	0.102	0.93905
B. glabra	000122	basal	10.883	0.103	0.94643
B. glabra	000122	central	12.109	0.119	0.98274
B. glabra	000122	central	11.973	0.107	0.89368
B. glabra	000122	central	8.136	0.073	0.89725
B. glabra	000122	central	12.491	0.115	0.92066
B. glabra	000122	central	12.028	0.104	0.86465
B. egregia	000078	central	9.44	0.076	0.805085
B. egregia	000078	central	9.674	0.078	0.806285
B. egregia	000078	central	9.281	0.063	0.678806
B. egregia	000078	central	8.954	0.091	1.01631
B. egregia	000078	central	9.324	0.084	0.900901
B. egregia	000078	apical	9.223	0.083	0.899924
B. egregia	000078	apical	9.017	0.105	1.16447
B. egregia	000078	apical	8.875	0.093	1.04789
B. egregia	000078	apical	8.993	0.083	0.92294
B. egregia	000078	apical	8.906	0.114	1.28004
B. egregia	000078	basal	10.303	0.074	0.718237
B. egregia	000078	basal	10.344	0.066	0.638051
B. egregia	000078	basal	9.619	0.062	0.644558
B. egregia	000078	basal	9.676	0.066	0.6821
B. egregia	000078	basal	10.456	0.065	0.621653
B. egregia	000091	central	4.126	0.027	0.654387
B. egregia	000091	central	3.976	0.025	0.628773
B. egregia	000091	central	3.926	0.029	0.738665
B. egregia	000091	central	4.18	0.031	0.741627
B. egregia	000091	central	4.132	0.034	0.822846
B. egregia	000091	apical	3.677	0.039	1.06065
B. egregia	000091	apical	3.842	0.034	0.884956
B. egregia	000091	apical	3.692	0.035	0.947996
B. egregia	000091	apical	3.801	0.038	0.999737
B. egregia	000091	apical	3.811	0.037	0.970874
B. egregia	000091	basal	4.047	0.031	0.766
B. egregia	000091	basal	4.3	0.037	0.860465
B. egregia	000091	basal	4.079	0.037	0.907085
B. egregia	000091	basal	3.907	0.041	1.0494
B. egregia	000091	basal	4.31	0.031	0.719258
B. egregia	000139	apical	3.813	0.017	0.445843
B. egregia	000139	apical	3.011	0.022	0.730654
B. egregia	000139	apical	2.94	0.02	0.680272
B. egregia	000139	apical	2.843	0.016	0.562786
B. egregia	000139	apical	3.194	0.02	0.626174
B. egregia	000139	basal	3.227	0.02	0.619771
B. egregia	000139	basal	4.034	0.016	0.396629
B. egregia	000139	basal	3.405	0.019	0.558003
B. egregia	000139	basal	4.031	0.021	0.520963
B. egregia	000139	basal	3.89	0.025	0.642674
B. egregia	000093	central	7.916	0.101	1.2759
B. egregia	000093	central	7.656	0.119	1.55434
B. egregia	000093	central	8.225	0.105	1.2766
B. egregia	000093	central	8.676	0.084	0.968188
B. egregia	000093	central	8.159	0.082	1.00503
B. egregia	000093	basal	9.994	0.09	0.90054
B. egregia	000093	basal	9.826	0.104	1.05842
B. egregia	000093	basal	11.373	0.099	0.870483
B. egregia	000093	basal	10.036	0.109	1.08609
B. egregia	000093	basal	10.934	0.089	0.813975
B. egregia	000093	apical	8.518	0.079	0.927448
B. egregia	000093	apical	8.485	0.093	1.09605
B. egregia	000093	apical	8.589	0.106	1.23414
B. egregia	000093	apical	8.733	0.093	1.06493
B. egregia	000093	apical	8.677	0.101	1.164
B. egregia	000077	central	11.53	0.096	0.832611
B. egregia	000077	central	10.841	0.103	0.950097
B. egregia	000077	central	11.037	0.102	0.924164
B. egregia	000077	central	11.079	0.113	1.01995
B. egregia	000077	central	11.391	0.096	0.842771
B. egregia	000077	apical	9.773	0.124	1.2688
B. egregia	000077	apical	10.048	0.117	1.16441
B. egregia	000077	apical	10.664	0.11	1.03151
B. egregia	000077	apical	10.015	0.127	1.2681
B. egregia	000077	apical	10.058	0.138	1.37204
B. egregia	000077	basal	14.456	0.093	0.643331
B. egregia	000077	basal	13.561	0.106	0.781653
B. egregia	000077	basal	12.593	0.097	0.770269
B. egregia	000077	basal	12.405	0.098	0.790004
B. egregia	000077	basal	12.496	0.095	0.760243
B. egregia	000140	apical	6.562	0.062	0.944834
B. egregia	000140	apical	6.726	0.059	0.877193
B. egregia	000140	apical	6.695	0.057	0.851382
B. egregia	000140	apical	6.92	0.082	1.18497
B. egregia	000140	apical	6.975	0.07	1.00358
B. egregia	000140	central	7.282	0.052	0.71409
B. egregia	000140	central	7.289	0.049	0.672246
B. egregia	000140	central	7.231	0.045	0.622321
B. egregia	000140	central	7.158	0.049	0.684549
B. egregia	000140	central	7.28	0.05	0.686813
B. egregia	000140	basal	8.274	0.044	0.531786
B. egregia	000140	basal	9.156	0.053	0.578855
B. egregia	000140	basal	8.112	0.058	0.71499
B. egregia	000140	basal	8.558	0.052	0.607619
B. egregia	000140	basal	7.929	0.056	0.706268
B. egregia	000192	central	10.608	0.121	1.14065
B. egregia	000192	central	10.568	0.131	1.23959
B. egregia	000192	central	10.577	0.124	1.17236
B. egregia	000192	central	10.525	0.122	1.15914
B. egregia	000192	central	10.47	0.112	1.06972
B. egregia	000192	basal	12.367	0.095	0.768173
B. egregia	000192	basal	13.001	0.1	0.769172
B. egregia	000192	basal	12.42	0.109	0.877617
B. egregia	000192	basal	12.138	0.129	1.06278
B. egregia	000192	basal	12.415	0.104	0.837696
B. egregia	000192	apical	10.681	0.16	1.49799
B. egregia	000192	apical	11.117	0.141	1.26833
B. egregia	000192	apical	10.607	0.153	1.44244
B. egregia	000192	apical	11.045	0.148	1.33997
B. egregia	000192	apical	11.118	0.16	1.43911
B. egregia	000191	central	11.035	0.122	1.10557
B. egregia	000191	central	11.127	0.158	1.41997
B. egregia	000191	central	11.274	0.157	1.39258
B. egregia	000191	central	10.748	0.142	1.32118
B. egregia	000191	central	11.387	0.16	1.40511
B. egregia	000191	apical	9.69	0.132	1.36223
B. egregia	000191	apical	10.904	0.162	1.48569
B. egregia	000191	apical	10.892	0.129	1.18436
B. egregia	000191	apical	10.884	0.15	1.37817
B. egregia	000191	apical	10.673	0.151	1.41478
B. egregia	000191	basal	11.4	0.09	0.789474
B. egregia	000191	basal	11.613	0.092	0.792216
B. egregia	000191	basal	11.967	0.091	0.760425
B. egregia	000191	basal	11.885	0.083	0.698359
B. egregia	000191	basal	11.866	0.09	0.75847
B. egregia	000190	basal	14.537	0.117	0.804843
B. egregia	000190	basal	14.554	0.131	0.900096
B. egregia	000190	basal	14.29	0.115	0.804759
B. egregia	000190	basal	14.392	0.114	0.792107
B. egregia	000190	basal	14.258	0.115	0.806565
B. egregia	000190	apical	11.908	0.179	1.50319
B. egregia	000190	apical	12.101	0.177	1.46269
B. egregia	000190	apical	11.787	0.162	1.3744
B. egregia	000190	apical	11.839	0.169	1.42749
B. egregia	000190	apical	11.993	0.131	1.0923
B. egregia	000190	central	12.203	0.133	1.0899
B. egregia	000190	central	12.29	0.128	1.0415
B. egregia	000190	central	12.518	0.109	0.870746
B. egregia	000190	central	12.476	0.103	0.825585
B. egregia	000190	central	12.595	0.138	1.09567
B. sudjanae	000391	basal	3.265	0.049	1.50077
B. sudjanae	000391	basal	3.602	0.044	1.22154
B. sudjanae	000391	basal	3.393	0.032	0.94312
B. sudjanae	000391	central	3.251	0.032	0.98431
B. sudjanae	000391	central	2.749	0.038	1.38232
B. sudjanae	000391	central	3.19	0.031	0.97179
B. sudjanae	000391	apical	1.778	0.027	1.51856
B. sudjanae	000391	apical	1.83	0.035	1.91257
B. sudjanae	000391	apical	1.832	0.038	2.07424
B. sudjanae	000394	basal	9.585	0.071	0.74074
B. sudjanae	000394	basal	9.474	0.052	0.54887
B. sudjanae	000394	basal	9.836	0.093	0.94551
B. sudjanae	000394	central	4.576	0.038	0.83042
B. sudjanae	000394	central	4.958	0.051	1.02864
B. sudjanae	000394	central	4.545	0.025	0.55006
B. sudjanae	000394	apical	2.753	0.051	1.85252
B. sudjanae	000394	apical	3.266	0.065	1.9902
B. sudjanae	000394	apical	3.097	0.057	1.84049
B. sudjanae	000388	basal	9.661	0.055	0.5693
B. sudjanae	000388	basal	9.715	0.057	0.58672
B. sudjanae	000388	basal	9.783	0.058	0.59287
B. sudjanae	000388	central	7.957	0.075	0.94257
B. sudjanae	000388	central	8.065	0.07	0.86795
B. sudjanae	000388	central	7.956	0.058	0.72901
B. sudjanae	000388	apical	4.657	0.028	0.60125
B. sudjanae	000388	apical	4.496	0.025	0.55605
B. sudjanae	000388	apical	4.419	0.024	0.54311
B. sudjanae	000387	basal	15.963	0.123	0.77053
B. sudjanae	000387	basal	16.061	0.137	0.853
B. sudjanae	000387	basal	15.447	0.109	0.70564
B. sudjanae	000387	central	9.732	0.072	0.73983
B. sudjanae	000387	central	10.077	0.089	0.8832
B. sudjanae	000387	central	9.793	0.081	0.82712
B. sudjanae	000387	apical	5.816	0.028	0.48143
B. sudjanae	000387	apical	5.749	0.053	0.9219
B. sudjanae	000387	apical	6.099	0.045	0.73783
B. sudjanae	000390	basal	18.802	0.136	0.72333
B. sudjanae	000390	basal	18.678	0.197	1.05472
B. sudjanae	000390	basal	18.609	0.113	0.60723
B. sudjanae	000390	central	10.893	0.062	0.56917
B. sudjanae	000390	central	11.25	0.06	0.53333
B. sudjanae	000390	central	10.761	0.081	0.75272
B. sudjanae	000390	apical	6.196	0.069	1.11362
B. sudjanae	000390	apical	6.529	0.054	0.82708
B. sudjanae	000390	apical	6.178	0.072	1.16543
B. sudjanae	000393	basal	37.808	0.3	0.79348
B. sudjanae	000393	basal	38.251	0.302	0.78952
B. sudjanae	000393	basal	37.668	0.473	1.25571
B. sudjanae	000393	central	11.039	0.161	1.45847
B. sudjanae	000393	central	11.259	0.184	1.63425
B. sudjanae	000393	central	10.197	0.119	1.16701
B. sudjanae	000393	apical	5.558	0.14	2.51889
B. sudjanae	000393	apical	5.665	0.107	1.88879
B. sudjanae	000393	apical	5.866	0.133	2.2673
B. sudjanae	000392	basal	48.495	0.41	0.84545
B. sudjanae	000392	basal	47.596	0.436	0.91604
B. sudjanae	000392	basal	49.119	0.376	0.76549
B. sudjanae	000392	central	16.811	0.189	1.12426
B. sudjanae	000392	central	16	0.138	0.8625
B. sudjanae	000392	central	16.587	0.112	0.67523
B. sudjanae	000392	apical	9.11	0.146	1.60263
B. sudjanae	000392	apical	8.584	0.062	0.72227
B. sudjanae	000392	apical	8.597	0.035	0.40712
B. sudjanae	000386	basal	38.831	0.2	0.51505
B. sudjanae	000386	basal	36.496	0.363	0.99463
B. sudjanae	000386	basal	38.808	0.149	0.38394
B. sudjanae	000386	central	13.211	0.184	1.39278
B. sudjanae	000386	central	13.459	0.177	1.31511
B. sudjanae	000386	central	13.266	0.159	1.19855
B. sudjanae	000386	apical	8.374	0.072	0.8598
B. sudjanae	000386	apical	8.38	0.078	0.93079
B. sudjanae	000386	apical	8.425	0.071	0.84273
B. sudjanae	000389	basal	48.502	0.381	0.78553
B. sudjanae	000389	basal	48.878	0.286	0.58513
B. sudjanae	000389	basal	50.265	0.392	0.77987
B. sudjanae	000389	central	16.135	0.206	1.27673
B. sudjanae	000389	central	15.274	0.149	0.97551
B. sudjanae	000389	central	15.827	0.137	0.86561
B. sudjanae	000389	apical	7.249	0.089	1.22776
B. sudjanae	000389	apical	7.519	0.056	0.74478
B. sudjanae	000389	apical	6.825	0.062	0.90842
B. amphioxus	000419		0.6475	0.0104	1.60618
B. amphioxus	000419		0.6523	0.0117	1.79365
B. amphioxus	000419		0.6612	0.0072	1.08893
B. amphioxus	000420		0.598	0.0072	1.20401
B. amphioxus	000420		0.6	0.0076	1.26667
B. amphioxus	000420		0.5903	0.0074	1.2536
B. amphioxus	000420		0.5638	0.009	1.59631
B. amphioxus	000420		0.6916	0.0108	1.5616
B. amphioxus	000421		0.6979	0.0104	1.49018
B. amphioxus	000421		0.7141	0.0105	1.47038
B. amphioxus	000421		0.7159	0.0131	1.82986
B. amphioxus	000416	basal	0.8326	0.0114	1.3692
B. amphioxus	000416	basal	0.8922	0.0106	1.18807
B. amphioxus	000416	basal	0.92	0.0109	1.18478
B. amphioxus	000416	central	0.8141	0.0145	1.78111
B. amphioxus	000416	central	0.7504	0.0092	1.22601
B. amphioxus	000416	central	0.7476	0.0092	1.2306
B. amphioxus	000416	apical	0.7546	0.0163	2.16008
B. amphioxus	000416	apical	0.765	0.0142	1.85621
B. amphioxus	000416	apical	0.7315	0.0118	1.61312
B. amphioxus	000416	apical	0.7157	0.0116	1.62079
B. amphioxus	000417	basal	1.1336	0.0171	1.50847
B. amphioxus	000417	basal	1.0976	0.0119	1.08418
B. amphioxus	000417	basal	1.0413	0.0135	1.29646
B. amphioxus	000417	central	0.9607	0.0202	2.10263
B. amphioxus	000417	central	0.9388	0.0142	1.51257
B. amphioxus	000417	central	0.9188	0.0124	1.34959
B. amphioxus	000417	apical	0.8231	0.0129	1.56725
B. amphioxus	000417	apical	0.8089	0.0117	1.44641
B. amphioxus	000418	basal	1.3712	0.0385	2.80776
B. amphioxus	000418	basal	1.2913	0.044	3.40742
B. amphioxus	000418	basal	1.3473	0.043	3.19157
B. amphioxus	000418	central	1.1656	0.0344	2.95127
B. amphioxus	000418	central	1.1664	0.0302	2.58916
B. amphioxus	000418	central	1.1597	0.0249	2.14711
B. amphioxus	000418	apical	1.1963	0.0325	2.71671
B. amphioxus	000418	apical	1.1972	0.0312	2.60608
B. amphioxus	000418	apical	1.1827	0.0321	2.71413

## Sheet: tension tests petiole
Species	Leaf ID	Petiole area [mm²]	Young's modulus [MPa]
B. glabra	000156	3.94081	15.471
B. glabra	000157	6.11362	9.91898
B. glabra	000157	6.29018	10.7728
B. glabra	000158	2.77591	19.8354
B. glabra	000159	3.11026	20.7586
B. glabra	000160	2.68803	16.8836
B. glabra	000161	5.14719	13.3975
B. glabra	000054	5.35021	21.3685
B. glabra	000055	6.6052	15.0494
B. glabra	000056	7.79311	14.7957
B. glabra	000057	8.55299	17.6674
B. glabra	000163	6.20158	18.4769
B. glabra	000133	18.8574	14.0483
B. glabra	000133	12.8825	16.0606
B. glabra	000134	18.0203	8.43722
B. glabra	000134	21.7301	14.716
B. glabra	000135	30.6796	7.61802
B. glabra	000135	31.6692	8.1973
B. glabra	000162	10.8103	8.73351
B. glabra	000164	23.2428	9.44451
B. glabra	000164	27.1547	6.67691
B. egregia	000049	14.0531	7.01268
B. egregia	000050	22.6484	13.7414
B. egregia	000053	13.7885	13.1036
B. egregia	000068	4.75292	7.14122
B. egregia	000069	5.59902	5.20766
B. egregia	000070	5.51546	13.4924
B. egregia	000071	6.3794	14.073
B. egregia	000072	7.69447	16.1189
B. egregia	000051	13.3317	15.3307
B. egregia	000052	14.6574	11.4724
B. egregia	000073	8.9727	21.789
B. egregia	000131	10.5209	21.316
B. egregia	000132	15.0674	17.5379
B. egregia	000074	14.0531	16.7229
B. egregia	000075	14.0531	18.1479
B. egregia	000076	17.2021	17.3715
B. sudjanae	000388	18.3225	21.6869
B. sudjanae	000388	12.0073	37.9846
B. sudjanae	000388	8.50122	46.2267
B. sudjanae	000388	9.9818	45.8248
B. sudjanae	000391	2.96355	12.293
B. sudjanae	000391	4.69513	17.6656
B. sudjanae	000394	6.85812	27.9183
B. sudjanae	000394	9.78677	30.1126
B. sudjanae	000394	15.3092	20.7924
B. sudjanae	000387	31.47	15.2999
B. sudjanae	000387	27.5254	18.4268
B. sudjanae	000387	15.3438	24.05
B. sudjanae	000387	11.8847	31.1256
B. sudjanae	000387	18.1711	23.3558
B. sudjanae	000390	33.9532	19.1808
B. sudjanae	000390	28.7475	18.6085
B. sudjanae	000390	14.4883	27.608
B. sudjanae	000390	18.589	24.3154
B. sudjanae	000390	11.551	38.915
B. sudjanae	000393	11.0741	43.6913
B. sudjanae	000393	14.6914	32.6967
B. sudjanae	000393	18.5508	21.6202
B. sudjanae	000393	28.9856	20.415
B. sudjanae	000393	33.6441	14.7305
B. sudjanae	000386	17.7205	13.2651
B. sudjanae	000386	21.9787	26.6304
B. sudjanae	000386	33.4901	14.1085
B. sudjanae	000386	39.0363	11.7457
B. sudjanae	000386	46.3247	14.2087
B. sudjanae	000389	23.414	16.5149
B. sudjanae	000389	28.3687	18.6065
B. sudjanae	000389	34.2119	16.3311
B. sudjanae	000389	44.5328	12.8674
B. sudjanae	000389	52.0402	9.60077
B. sudjanae	000392	17.4233	27.4049
B. sudjanae	000392	22.4801	23.249
B. sudjanae	000392	26.7406	21.2162
B. sudjanae	000392	42.026	15.7828
B. sudjanae	000392	48.707	11.2985
B. amphioxus	000422	1.76715	18.31
B. amphioxus	000422	1.47411	33.1742
B. amphioxus	000423	0.50134	62.8797
B. amphioxus	000423	1.53938	25.6112
B. amphioxus	000424	1.03869	34.3914
B. amphioxus	000424	1.22718	25.653
B. amphioxus	000425	0.84949	25.8063

## Sheet: tension tests venation
Species	Leaf ID	Young's modulus [MPa]	Tensile strength [MPa]
B. glabra	000156	15.9597	1.88263
B. glabra	000156	20.3152	2.0005
B. glabra	000156	19.2548	1.92201
B. glabra	000156	32.2285	3.37388
B. glabra	000156	21.6464	1.89339
B. glabra	000157	35.2649	3.43068
B. glabra	000157	37.4788	3.04376
B. glabra	000157	32.5856	2.53107
B. glabra	000157	26.8131	1.93632
B. glabra	000157	41.517	3.42839
B. glabra	000158	17.1596	1.83784
B. glabra	000158	29.5697	2.57395
B. glabra	000158	17.4784	1.76107
B. glabra	000158	22.1205	1.95204
B. glabra	000158	29.1833	2.25686
B. glabra	000159	23.8347	2.58649
B. glabra	000159	18.5058	2.20712
B. glabra	000159	15.8432	1.88478
B. glabra	000159	16.6451	1.84863
B. glabra	000159	20.7586	2.31935
B. glabra	000160	30.4275	2.81908
B. glabra	000160	29.9674	3.01164
B. glabra	000160	28.7191	2.83264
B. glabra	000160	28.7046	1.5572
B. glabra	000160	23.6318	1.56825
B. glabra	000161	27.0952	3.17234
B. glabra	000161	25.1911	2.67109
B. glabra	000161	29.8395	3.46113
B. glabra	000161	37.0429	2.85277
B. glabra	000054	27.6055	1.34971
B. glabra	000054	22.8113	1.41217
B. glabra	000054	29.7309	1.4981
B. glabra	000054	43.5988	2.25089
B. glabra	000054	18.2041	0.87915
B. glabra	000055	20.8083	1.07459
B. glabra	000055	46.8706	2.66195
B. glabra	000055	36.3664	1.79581
B. glabra	000055	44.3173	2.1353
B. glabra	000055	48.138	2.53625
B. glabra	000056	33.6786	1.64826
B. glabra	000056	34.7039	1.31034
B. glabra	000056	37.6917	1.49168
B. glabra	000056	27.5594	1.47219
B. glabra	000056	31.4156	1.557
B. glabra	000057	28.0093	1.79139
B. glabra	000057	26.8826	1.50724
B. glabra	000057	32.1008	2.1203
B. glabra	000057	29.7112	1.13134
B. glabra	000057	26.3482	1.28114
B. glabra	000163	13.2319	1.7638
B. glabra	000163	11.9324	1.15691
B. glabra	000163	24.8172	2.43372
B. glabra	000163	15.2849	1.80686
B. glabra	000163	21.5541	1.25343
B. glabra	000163	40.2185	3.39794
B. glabra	000133	42.0656	2.28511
B. glabra	000133	39.4801	2.93103
B. glabra	000133	22.6319	1.30366
B. glabra	000133	45.5715	2.05635
B. glabra	000133	29.2257	2.15002
B. glabra	000133	40.3029	1.98306
B. glabra	000134	34.0893	2.0159
B. glabra	000134	21.1192	0.97746
B. glabra	000134	28.567	1.53007
B. glabra	000134	20.2042	1.50534
B. glabra	000134	27.7827	1.5987
B. glabra	000134	38.5562	2.63223
B. glabra	000135	32.4879	2.06736
B. glabra	000135	37.0445	1.65889
B. glabra	000135	27.2714	1.52745
B. glabra	000135	50.6118	2.98757
B. glabra	000135	34.596	1.54842
B. glabra	000162	19.8973	1.36641
B. glabra	000162	22.8814	2.40583
B. glabra	000162	16.7961	2.15331
B. glabra	000162	14.8907	1.88279
B. glabra	000162	17.5126	2.18979
B. glabra	000162	34.4828	3.33035
B. glabra	000164	22.3235	2.59059
B. glabra	000164	15.0495	1.2828
B. glabra	000164	23.4479	1.5924
B. glabra	000164	19.4771	1.78151
B. glabra	000164	37.1069	2.93666
B. glabra	000164	54.0492	4.75266
B. egregia	000049	25.9619	1.7697
B. egregia	000049	40.974	2.06795
B. egregia	000049	21.7906	1.15938
B. egregia	000049	19.8085	1.5841
B. egregia	000049	27.6756	1.46975
B. egregia	000050	25.7217	1.05046
B. egregia	000050	25.2473	1.44901
B. egregia	000050	26.6169	1.26363
B. egregia	000050	23.9588	1.11339
B. egregia	000050	26.2859	1.18465
B. egregia	000053	30.3736	1.66834
B. egregia	000053	30.2259	1.20983
B. egregia	000053	21.8282	1.04236
B. egregia	000053	30.9032	1.19265
B. egregia	000053	23.6329	1.1075
B. egregia	000053	16.932	0.90461
B. egregia	000068	23.7429	2.21224
B. egregia	000068	8.96169	0.99832
B. egregia	000068	16.448	1.24644
B. egregia	000068	10.6352	0.70973
B. egregia	000068	8.63432	0.53449
B. egregia	000069	11.5836	0.73532
B. egregia	000069	10.7581	0.73059
B. egregia	000069	10.8218	0.73642
B. egregia	000069	11.4207	0.73599
B. egregia	000069	12.1026	0.82142
B. egregia	000070	11.7522	0.68885
B. egregia	000070	11.6662	0.9531
B. egregia	000070	13.7909	0.96683
B. egregia	000070	8.20681	0.82235
B. egregia	000070	10.9311	1.0322
B. egregia	000071	21.1138	1.04978
B. egregia	000071	16.4379	0.96552
B. egregia	000071	13.2284	0.50331
B. egregia	000071	15.9849	0.63125
B. egregia	000071	12.4277	0.61949
B. egregia	000072	12.0946	0.64917
B. egregia	000072	22.497	1.20537
B. egregia	000072	15.4427	0.95316
B. egregia	000072	14.7328	0.70323
B. egregia	000072	14.9861	0.81001
B. egregia	000131	27.9126	1.20925
B. egregia	000131	25.128	1.22988
B. egregia	000131	30.6517	1.44177
B. egregia	000131	47.8376	2.23055
B. egregia	000131	33.5067	1.43444
B. egregia	000131	26.2816	1.19231
B. egregia	000051	19.8246	1.23789
B. egregia	000051	15.7886	0.72226
B. egregia	000051	22.7275	0.87933
B. egregia	000051	20.6246	1.01854
B. egregia	000051	18.7942	0.913
B. egregia	000052	21.3797	1.12781
B. egregia	000052	19.1562	0.7585
B. egregia	000052	21.558	1.11256
B. egregia	000052	20.016	1.04735
B. egregia	000052	40.6874	2.17134
B. egregia	000073	27.1937	1.55799
B. egregia	000073	18.7366	1.03922
B. egregia	000073	17.7584	0.83827
B. egregia	000073	23.1975	1.0273
B. egregia	000073	21.2472	0.93293
B. egregia	000132	30.497	1.82508
B. egregia	000132	27.0193	1.67823
B. egregia	000132	17.4792	1.01293
B. egregia	000132	25.3002	1.64645
B. egregia	000132	25.8819	1.31085
B. egregia	000132	36.1555	1.87454
B. egregia	000074	26.0181	1.53329
B. egregia	000074	15.9801	0.94045
B. egregia	000074	28.0548	1.18152
B. egregia	000074	22.1059	1.25121
B. egregia	000074	20.4615	0.89677
B. egregia	000074	12.4545	0.57022
B. egregia	000075	19.3903	0.88697
B. egregia	000075	21.461	1.28275
B. egregia	000075	19.8866	0.81856
B. egregia	000075	22.4323	1.02904
B. egregia	000075	22.3469	0.83852
B. egregia	000075	21.8557	0.83205
B. egregia	000076	24.716	1.11947
B. egregia	000076	23.2691	1.02177
B. egregia	000076	19.0074	0.90328
B. egregia	000076	25.5436	1.33025
B. egregia	000076	19.5345	0.89936
B. sudjanae	000388	28.3806	1.58457
B. sudjanae	000388	36.2042	1.45142
B. sudjanae	000388	36.0585	2.10688
B. sudjanae	000388	33.7624	1.91929
B. sudjanae	000388	30.2077	1.83902
B. sudjanae	000391	24.6689	1.47243
B. sudjanae	000391	29.4016	1.64647
B. sudjanae	000391	24.9694	1.99379
B. sudjanae	000394	13.6095	1.27884
B. sudjanae	000394	16.1692	1.32077
B. sudjanae	000394	22.6057	1.32365
B. sudjanae	000394	19.5732	1.14151
B. sudjanae	000387	12.296	0.98156
B. sudjanae	000387	19.2721	1.0131
B. sudjanae	000387	22.1041	1.22602
B. sudjanae	000390	28.5541	1.97406
B. sudjanae	000390	25.1685	1.88592
B. sudjanae	000390	38.719	2.57249
B. sudjanae	000390	31.5371	2.36627
B. sudjanae	000390	42.2852	2.67812
B. sudjanae	000393	24.3441	1.57101
B. sudjanae	000393	28.0235	1.70734
B. sudjanae	000393	20.8309	1.5028
B. sudjanae	000393	22.8475	1.66237
B. sudjanae	000393	23.2043	1.63521
B. sudjanae	000386	41.3046	2.81436
B. sudjanae	000386	22.0661	1.14836
B. sudjanae	000386	32.7213	2.0633
B. sudjanae	000386	35.1916	2.8952
B. sudjanae	000386	35.6502	2.0628
B. sudjanae	000389	17.9603	1.36323
B. sudjanae	000389	22.6599	1.3647
B. sudjanae	000389	22.752	1.26413
B. sudjanae	000389	23.5374	1.17826
B. sudjanae	000389	23.4406	1.66638
B. sudjanae	000392	24.7016	1.61915
B. sudjanae	000392	14.4494	1.42115
B. sudjanae	000392	19.8136	1.13722
B. sudjanae	000392	22.4869	1.7088
B. sudjanae	000392	16.2398	1.2661
B. amphioxus	000426	13.9874	1.21875
B. amphioxus	000426	15.9807	1.62616
B. amphioxus	000427	21.5186	2.25513
B. amphioxus	000427	30.0398	3.54796
B. amphioxus	000428	11.6237	1.15323
B. amphioxus	000428	13.1578	1.17312
B. amphioxus	000429	22.0523	3.228
B. amphioxus	000429	13.4941	1.614
B. amphioxus	000422	25.4356	1.45351
B. amphioxus	000422	42.1298	2.05284
B. amphioxus	000422	16.6928	1.09954
B. amphioxus	000423	25.0255	1.0912
B. amphioxus	000423	29.5051	1.18643
B. amphioxus	000423	27.6171	1.50561
B. amphioxus	000424	22.6325	1.22743
B. amphioxus	000424	30.3124	1.61286
B. amphioxus	000424	26.8759	1.35965
B. amphioxus	000425	12.2195	1.34263
B. amphioxus	000425	15.392	1.33185
B. amphioxus	000425	13.9175	1.23383

## Sheet: tension tests intercostal
Species	Leaf ID	Young's modulus [MPa]	Tensile strength [MPa]
B. glabra	000156	3.00768	0.37003
B. glabra	000156	2.85201	0.40849
B. glabra	000156	3.07296	0.33617
B. glabra	000156	3.44267	0.3326
B. glabra	000156	3.70564	0.38961
B. glabra	000156	4.05426	0.31575
B. glabra	000157	5.2336	0.41578
B. glabra	000157	4.52919	0.43551
B. glabra	000157	3.82285	0.31749
B. glabra	000157	4.48189	0.27063
B. glabra	000157	4.07561	0.33953
B. glabra	000157	4.06219	0.36993
B. glabra	000158	4.74599	0.47382
B. glabra	000158	3.32627	0.36261
B. glabra	000158	3.25155	0.31212
B. glabra	000158	3.11348	0.32166
B. glabra	000158	3.14417	0.32072
B. glabra	000158	3.3487	0.33247
B. glabra	000158	2.76156	0.21548
B. glabra	000159	3.3306	0.38692
B. glabra	000159	2.89335	0.33339
B. glabra	000159	2.82849	0.34399
B. glabra	000159	3.31591	0.369
B. glabra	000159	2.83661	0.34604
B. glabra	000159	3.26205	0.34939
B. glabra	000159	3.66468	0.4133
B. glabra	000159	3.15603	0.32459
B. glabra	000160	3.85398	0.39262
B. glabra	000160	2.86609	0.24344
B. glabra	000160	3.81832	0.35246
B. glabra	000160	3.69558	0.31095
B. glabra	000160	3.20389	0.33198
B. glabra	000161	5.06095	0.50635
B. glabra	000161	4.2403	0.44473
B. glabra	000161	4.11913	0.44878
B. glabra	000161	3.84981	0.29562
B. glabra	000161	4.10186	0.37832
B. glabra	000054	9.73097	0.55579
B. glabra	000054	10.6753	0.63626
B. glabra	000054	7.40082	0.57068
B. glabra	000054	10.3635	0.61283
B. glabra	000054	8.15488	0.52758
B. glabra	000055	11.1573	0.63502
B. glabra	000055	11.8154	0.62326
B. glabra	000055	9.58568	0.5859
B. glabra	000055	9.41321	0.41223
B. glabra	000055	12.0609	0.74281
B. glabra	000056	12.4027	0.67913
B. glabra	000056	12.2672	0.79513
B. glabra	000056	8.71329	0.56304
B. glabra	000056	10.6261	0.55853
B. glabra	000056	11.2874	0.64417
B. glabra	000057	10.4658	0.68476
B. glabra	000057	10.9591	0.71961
B. glabra	000057	11.9825	0.50391
B. glabra	000057	10.1393	0.58229
B. glabra	000057	7.40805	0.32776
B. glabra	000057	6.93755	0.47098
B. glabra	000057	7.32763	0.57686
B. glabra	000057	9.71814	0.61918
B. glabra	000163	3.14761	0.36964
B. glabra	000163	4.49705	0.44876
B. glabra	000163	3.71888	0.4238
B. glabra	000163	3.92424	0.42126
B. glabra	000163	4.45234	0.39793
B. glabra	000163	4.0714	0.38303
B. glabra	000133	7.88466	0.51222
B. glabra	000133	8.54432	0.61823
B. glabra	000133	10.582	0.6347
B. glabra	000133	12.1223	0.74121
B. glabra	000133	7.57761	0.48137
B. glabra	000133	10.4902	0.64755
B. glabra	000134	13.0418	0.89286
B. glabra	000134	9.96152	0.6645
B. glabra	000134	9.9902	0.59057
B. glabra	000134	9.45483	0.57319
B. glabra	000134	9.274	0.53457
B. glabra	000134	8.52812	0.55053
B. glabra	000134	8.0111	0.49983
B. glabra	000135	9.47635	0.62425
B. glabra	000135	10.7985	0.70224
B. glabra	000135	8.94017	0.58194
B. glabra	000135	9.47937	0.5637
B. glabra	000162	4.68859	0.49954
B. glabra	000162	3.84119	0.39581
B. glabra	000162	5.03478	0.42458
B. glabra	000162	4.52777	0.41555
B. glabra	000162	4.2837	0.42992
B. glabra	000162	4.16601	0.40217
B. glabra	000162	4.15528	0.44086
B. glabra	000164	3.28792	0.33325
B. glabra	000164	3.77269	0.38635
B. glabra	000164	2.8756	0.30217
B. glabra	000164	5.27792	0.51004
B. glabra	000164	3.55725	0.37208
B. glabra	000164	3.37223	0.3603
B. egregia	000049	3.60466	0.17361
B. egregia	000049	4.73448	0.22071
B. egregia	000049	3.58967	0.23407
B. egregia	000049	4.17343	0.23615
B. egregia	000049	4.8264	0.24503
B. egregia	000050	3.30343	0.2443
B. egregia	000050	4.4289	0.27291
B. egregia	000050	2.79364	0.12403
B. egregia	000050	2.61699	0.18642
B. egregia	000053	6.44684	0.39221
B. egregia	000053	4.67573	0.27444
B. egregia	000053	4.65199	0.21898
B. egregia	000053	4.50107	0.23569
B. egregia	000053	4.01343	0.24028
B. egregia	000068	2.83452	0.28522
B. egregia	000068	4.84419	0.38654
B. egregia	000068	4.97101	0.33539
B. egregia	000068	3.4581	0.30575
B. egregia	000068	4.57925	0.34041
B. egregia	000069	3.25434	0.25019
B. egregia	000069	2.78989	0.21644
B. egregia	000069	4.04883	0.33053
B. egregia	000069	4.01914	0.31308
B. egregia	000069	2.56949	0.20627
B. egregia	000070	3.40006	0.21526
B. egregia	000070	4.92608	0.46308
B. egregia	000070	4.50204	0.35322
B. egregia	000070	5.46308	0.37988
B. egregia	000070	5.03432	0.35554
B. egregia	000070	5.88447	0.56341
B. egregia	000071	2.29193	0.13117
B. egregia	000071	2.29214	0.1282
B. egregia	000071	4.78451	0.27993
B. egregia	000071	3.76958	0.23456
B. egregia	000072	3.80609	0.26752
B. egregia	000072	4.91416	0.32383
B. egregia	000072	4.77162	0.39375
B. egregia	000072	5.64158	0.47276
B. egregia	000072	5.05421	0.42042
B. egregia	000072	6.1606	0.46819
B. egregia	000051	4.48294	0.257
B. egregia	000051	4.73927	0.2451
B. egregia	000051	4.82974	0.28112
B. egregia	000051	4.72059	0.2469
B. egregia	000051	3.51269	0.1901
B. egregia	000052	5.90354	0.30687
B. egregia	000052	3.87879	0.22164
B. egregia	000052	5.48886	0.36033
B. egregia	000052	5.78358	0.32545
B. egregia	000052	4.06119	0.24827
B. egregia	000052	4.70775	0.24317
B. egregia	000073	4.61748	0.37217
B. egregia	000073	5.39718	0.40582
B. egregia	000073	5.73137	0.4287
B. egregia	000073	4.65571	0.35037
B. egregia	000073	4.35074	0.30231
B. egregia	000073	4.61264	0.33903
B. egregia	000131	4.35092	0.24227
B. egregia	000131	6.33202	0.27295
B. egregia	000131	5.27025	0.30521
B. egregia	000131	6.26002	0.30095
B. egregia	000131	5.75072	0.24584
B. egregia	000131	5.73017	0.26224
B. egregia	000132	6.97462	0.35191
B. egregia	000132	5.58038	0.31114
B. egregia	000132	5.51958	0.2988
B. egregia	000132	6.01102	0.29314
B. egregia	000132	6.53541	0.26475
B. egregia	000132	4.76858	0.30697
B. egregia	000074	6.87668	0.36909
B. egregia	000074	3.78567	0.23892
B. egregia	000074	6.71098	0.37573
B. egregia	000074	5.80014	0.31802
B. egregia	000074	6.19777	0.34818
B. egregia	000074	6.20783	0.41038
B. egregia	000075	5.45798	0.26533
B. egregia	000075	4.49877	0.19842
B. egregia	000075	3.54361	0.18615
B. egregia	000075	3.74993	0.12418
B. egregia	000075	4.32988	0.20471
B. egregia	000075	4.58707	0.21482
B. egregia	000076	3.98879	0.2587
B. egregia	000076	4.49393	0.25911
B. egregia	000076	4.88498	0.27859
B. egregia	000076	4.5059	0.24161
B. egregia	000076	4.79476	0.22573
B. egregia	000076	4.47892	0.23256
B. sudjanae	000388	8.11569	0.70284
B. sudjanae	000388	7.77656	0.58521
B. sudjanae	000388	8.46126	0.49253
B. sudjanae	000388	8.58071	0.51787
B. sudjanae	000388	8.27504	0.67194
B. sudjanae	000391	10.2936	0.6553
B. sudjanae	000391	8.54554	0.37753
B. sudjanae	000391	12.8474	0.35427
B. sudjanae	000391	10.4782	0.43855
B. sudjanae	000391	10.7789	0.61488
B. sudjanae	000394	7.47276	0.50235
B. sudjanae	000394	4.98786	0.43133
B. sudjanae	000394	5.64909	0.46833
B. sudjanae	000394	6.31098	0.4512
B. sudjanae	000394	6.22501	0.43762
B. sudjanae	000387	5.54198	0.48039
B. sudjanae	000387	4.89676	0.42386
B. sudjanae	000387	5.12521	0.5174
B. sudjanae	000387	5.13873	0.42365
B. sudjanae	000387	6.63658	0.42075
B. sudjanae	000390	6.93609	0.58223
B. sudjanae	000390	7.61246	0.60898
B. sudjanae	000390	7.44482	0.35228
B. sudjanae	000390	7.2949	0.55046
B. sudjanae	000390	8.53292	0.66179
B. sudjanae	000393	6.81121	0.50062
B. sudjanae	000393	6.69329	0.51336
B. sudjanae	000393	6.3056	0.41733
B. sudjanae	000393	5.76514	0.48698
B. sudjanae	000393	7.54605	0.59905
B. sudjanae	000386	7.10868	0.5391
B. sudjanae	000386	6.12603	0.53543
B. sudjanae	000386	8.55559	0.88174
B. sudjanae	000386	7.11999	0.35646
B. sudjanae	000386	7.42315	0.70345
B. sudjanae	000389	4.24854	0.37108
B. sudjanae	000389	3.94962	0.32515
B. sudjanae	000389	5.02054	0.38133
B. sudjanae	000389	4.30612	0.23647
B. sudjanae	000389	5.00126	0.32968
B. sudjanae	000392	5.0564	0.38934
B. sudjanae	000392	5.1561	0.36244
B. sudjanae	000392	5.94991	0.52384
B. sudjanae	000392	6.16961	0.4976
B. sudjanae	000392	5.91072	0.42975
B. amphioxus	000426	4.48307	0.55042
B. amphioxus	000426	7.87863	1.07466
B. amphioxus	000426	9.3782	0.98898
B. amphioxus	000427	6.63932	0.70626
B. amphioxus	000427	8.00351	1.12617
B. amphioxus	000427	7.12372	1.05879
B. amphioxus	000428	8.45677	0.72728
B. amphioxus	000428	5.05402	0.42821
B. amphioxus	000429	7.3402	0.96979
B. amphioxus	000429	8.12427	1.09582
B. amphioxus	000422	10.625	0.54881
B. amphioxus	000422	10.4185	0.7849
B. amphioxus	000422	11.9084	0.73079
B. amphioxus	000422	11.6803	0.78039
B. amphioxus	000423	13.4905	0.95878
B. amphioxus	000423	12.7012	0.87996
B. amphioxus	000423	9.71186	0.5079
B. amphioxus	000423	12.0739	0.67049
B. amphioxus	000424	12.456	0.90801
B. amphioxus	000424	12.4425	0.97975
B. amphioxus	000425	8.08487	0.75714
B. amphioxus	000425	6.60469	0.9043
B. amphioxus	000425	7.16757	0.73977

## Sheet: three-point bending petiole
Species	Leaf ID	Young's modulus [MPa]	Flexural rigidity [Nmm²]	Petiole length [mm]
B. glabra	000597	59.2991	455.402	58.54
B. glabra	000598	33.5216	143.644	39.14
B. glabra	000599	52.1519	293.901	31.55
B. glabra	000600	48.0921	282.231	51.21
B. glabra	000601	71.9432	529.946	33.32
B. glabra	000592	26.9748	1139.87	53.91
B. glabra	000593	37.0937	805.858	42.74
B. glabra	000594	62.0076	401.989	57.69
B. glabra	000595	60.0678	1813.55	62.26
B. glabra	000596	46.7104	344.077	65.81
B. egregia	000806	10.0995	89.2841	29.17
B. egregia	000808	18.8002	64.6737	25.6
B. egregia	000809	15.3039	64.725	38.27
B. egregia	000810	17.4012	100.483	37.78
B. egregia	000587	37.0071	547.533	32.42
B. egregia	000588	49.3365	295.416	28.89
B. egregia	000589	43.6514	264.535	35.45
B. egregia	000590	45.1589	424.508	37.52
B. egregia	000591	35.1151	585.656	64.24
B. egregia	000591	26.7784	456.403	64.24
B. egregia	000582	28.8127	1023.55	58.04
B. egregia	000583	36.9355	1226.58	47.58
B. egregia	000584	67.6432	1574.78	52.44
B. egregia	000585	57.6097	1577.65	49.68
B. egregia	000586	60.5199	2470.39	35.68
B. sudjanae	000801	34.3553	301.512	120.72
B. sudjanae	000801	28.3673	189.758	120.72
B. sudjanae	000801	31.0242	53.6853	120.72
B. sudjanae	000802	26.0249	65.2485	107.3
B. sudjanae	000802	49.1582	37.8424	107.3
B. sudjanae	000803	33.1172	3053.56	247.44
B. sudjanae	000803	40.7618	2107.2	247.44
B. sudjanae	000803	44.8311	1504.41	247.44
B. sudjanae	000803	32.6714	275.405	247.44
B. sudjanae	000815	33.4803	2539.97	152.07
B. sudjanae	000815	42.9251	1629.38	152.07
B. sudjanae	000815	56.1892	855.541	152.07
B. sudjanae	000816	45.3993	627.685	166.48
B. sudjanae	000816	24.7654	352.543	166.48
B. sudjanae	000804	44.9723	5443.14	199.02
B. sudjanae	000804	84.6158	4875.67	199.02
B. sudjanae	000804	123.335	2726.48	199.02
B. sudjanae	000805	27.8989	3300.68	170.81
B. sudjanae	000805	51.2014	2339.14	170.81
B. sudjanae	000805	71.06	1130.9	170.81
B. sudjanae	000814	43.2404	3301.4	194.42
B. sudjanae	000814	55.7882	2561.02	194.42
B. sudjanae	000814	78.9623	2144.65	194.42
B. sudjanae	000818	26.372	2203.71	169.21
B. sudjanae	000818	36.4301	1159.97	169.21
B. sudjanae	000818	40.5945	453.165	169.21
B. sudjanae	000819	43.9313	4200.38	197.99
B. sudjanae	000819	69.1135	2978.47	197.99
B. sudjanae	000819	76.7703	1068.34	197.99
B. sudjanae	000811	48.4495	14699.4	256.43
B. sudjanae	000811	65.3554	12203	256.43
B. sudjanae	000811	90.5173	7996.78	256.43
B. sudjanae	000811	60.0481	2816.88	256.43
B. sudjanae	000812	40.1532	4305.94	158.26
B. sudjanae	000812	69.1318	2289.77	158.26
B. sudjanae	000813	47.388	10129.2	267.26
B. sudjanae	000813	68.2958	9625.17	267.26
B. sudjanae	000813	76.735	5458.89	267.26
B. sudjanae	000813	128.534	2364.81	267.26
B. sudjanae	000817	59.0098	10869.3	275.33
B. sudjanae	000817	54.8887	6643.36	275.33
B. sudjanae	000817	83.3805	4771.74	275.33
B. sudjanae	000817	77.1965	1553.88	275.33
B. sudjanae	000927	35.1955	2892.49	189.37
B. sudjanae	000927	51.7827	1816.01	189.37
B. sudjanae	000927	68.209	871.515	189.37
